# Supplementary material for: Magnetic Carbon Porous Polymer Prepared from a New Suspended Emulsion for the Absorption of Heavy Metal Ions
Source: Polymers (Basel). 2025 Jan 21;17(3):257. doi: 10.3390/polym17030257 (PMC11820378; doi:10.3390/polym17030257)
Supplement: Supplementary file 1 [file polymers-17-00257-s001.zip]

Archive with 1 entries (1 files):
- polymers-3318338-supplementary.pdf
